# Supplementary material for: Adaptation of Anaerobic Digestion Microbial Communities to High Ammonium Levels: Insights from Strain-Resolved Metagenomics
Source: Environ Sci Technol. 2023 Dec 19;58(1):580–90. doi: 10.1021/acs.est.3c07737 (PMC10785762; doi:10.1021/acs.est.3c07737)
Supplement: Supplementary file 1 — es3c07737_si_001.xlsx [file es3c07737_si_001.xlsx]

## Sheet: Cover sheet
	Supplementary Information
Title:	Adaptation of Anaerobic Digestion Microbial Communities to High Ammonium Levels: Insights from Strain-Resolved Metagenomics
Authors:	Luca Bucci1, Gabriele Ghiotto1, Guido Zampieri1, Roberto Raga2, Lorenzo Favaro3, Laura Treu1(*), Stefano Campanaro1
Affiliations:	1 Department of Biology (DIBIO), University of Padova, via U. Bassi 58/b, 35131 Padova, Italy
	2 Department of Civil, Environmental and Architectural Engineering (ICEA), University of Padova, via Marzolo 9, 35131 Padova, Italy
	3 Department of Agronomy Food Natural resources Animals and Environment (DAFNAE), University of Padova, Agripolis, Viale dell'Università 16, 35020 Legnaro, Italy

## Sheet: Summary
Sheet	Content
S1	Methane yield
S2	Biochemical raw data (pH, FAN, TAN, TKN)
S3	VFA raw data
S4	Summary of binning results
S5	Taxonomy, completeness and contamination of recovered MAGs
S6	Relative abundance of recovered MAGs in reactor F2 and P2 for casein substrate
S7	Concatenated tabular file containing the results of instrain filtered for the set of MAGs investigated
S8	Presence/absence of genes involved in the conventional and alternative WL pathway (1: present, 0: absent)
S9	Presence/absence of genes involved in the proposed mechanisms for ammonia resistance (1: present, 0: absent)
S10	Grantham distances for the set of MAGs investigated
S11	Number of strains for the set of MAGs investigated
S12	dN/dS ratio for Acetomicrobium sp. ma133 and M. bourgensis vb3066 of ammonia response, WL pathway and methanogenesis
S13	Alpha diversity
S14	Depth of sequencing

## Sheet: S1
S1 - Methane yield
Generation		Sample	Cumulative CH4 vol. (mL)	mL CH4 std.	Sample	Cumulative CH4 vol. (mL)	mL CH4 std.		Sample	Cumulative CH4 vol. (mL)	mL CH4 std.	Sample	Cumulative CH4 vol. (mL)	mL CH4 std.			Temperature correction
1		F	53.33	46.2227					P	44.97	38.9769						Kelvin	Celsius
2		F2.2	49.24	42.6778					P2.2	69.82	60.5151						273.15	0
3		F2.3	88.98	77.1216					P2.3	68.14	59.059						315.15	42	0.86673
4		F2.4	21.21	18.3833					P2.4	23.78	20.6108
5		F2.5	12.39	10.7388					P2.5	11.09	9.61204
6		F2.6	13.93	12.0736					P2.6	22.2	19.2414
7		F2.7	7.63	6.61315					P2.7	1.61	1.39544
8		F2.8	5.68	4.92303					P2.8	4.21	3.64893
9		F2.9	6.3	5.4604					P2.9	4.56	3.95229
10		F2.10	8.72	7.55789	F2.10s	7.01	6.07578		P2.10	10.62	9.20467	P2.10s	12.97	11.2415
11		F2.11	11.37	9.85472	F2.11s	8.14	7.05518		P2.11	10.88	9.43002	P2.11s	7.6	6.58715
12		F2.12	7.94	6.88184	F2.12s	4.54	3.93495		P2.12	11.51	9.97606	P2.12s	5.28	4.57634
13		F2.13	4.58	3.96962	F2.13s	5.22	4.52433		P2.13	9.31	8.06926	P2.13s	7.79	6.75183
14		F2.14	7.55	6.54381	F2.14s	7.24	6.27513		P2.14	13.14	11.3888	P2.14s	9.87	8.55463
15		F2.15	6.87	5.95444	F2.15s	6.75	5.85043		P2.15	15.88	13.7637	P2.15s	12.92	11.1982
16		F2.16	5.54	4.80168	F2.16s	4.68	4.0563		P2.16	11.73	10.1667	P2.16s	12.13	10.5134
17		F2.17	5	4.33365	F2.17s	5.18	4.48966		P2.17	9	7.80057	P2.17s	7.42	6.43114
18		F2.18	4.3	3.72694	F2.18s	5.8	5.02703		P2.18	6.69	5.79842	P2.18s	6.23	5.39973
19		F2.19	6.43	5.57307	F2.19s	6.32	5.47773		P2.19	8.66	7.50588	P2.19s	7.5	6.50048
20		F2.20	4.28	3.7096	F2.20s	3.84	3.32824		P2.20	5.73	4.96636	P2.20s	5.47	4.74101
21		F2.21	2.9	2.51352	F2.21s	5.02	4.35099		P2.21	1.73	1.49944	P2.21s	2.25	1.95014
22		F2.22	9.29	8.05192	F2.22s	12.19	10.5654		P2.22	2.96	2.56552	P2.22s	13.55	11.7442
23		F2.23	7.33	6.35313	F2.23s	10.17	8.81465		P2.23	1.72	1.49078	P2.23s	4.49	3.89162
24		F2.24	13.74	11.9089	F2.24s	14.86	12.8796		P2.24	1.9	1.64679	P2.24s	3.41	2.95555
25		F2.25	7.89	6.8385	F2.25s	8.16	7.07252		P2.25	1.44	1.24809	P2.25s	2.46	2.13216
F/P1.x	glucose
F/P2.x	casein
F/P3.x	acetate
Generation		Sample	Cumulative CH4 vol. (mL)	mL CH4 std.	Sample	Cumulative CH4 vol. (mL)	mL CH4 std.		Sample	Cumulative CH4 vol. (mL)	mL CH4 std.	Sample	Cumulative CH4 vol. (mL)	mL CH4 std.
1		F	53.33	46.2227	F	53.33	46.2227		P	44.97	38.9769	P	44.97	38.9769
2		F1.2	2.77	2.40084	F3.2	37.07	32.1297		P1.2	4.26	3.69227	P3.2	41.18	35.6919
3		F1.3	1.12	0.970738	F3.3	29.2	25.3085		P1.3	2.97	2.57419	P3.3	27.3	23.6617
4		F1.4	0.17	0.147344	F3.4	0.28	0.242684		P1.4	0	0	P3.4	0.17	0.147344
5		F1.5	0	0	F3.5	0.11	0.0953403		P1.5	0	0	P3.5	0.17	0.147344
6					F3.6	0	0					P3.6	0	0
7					F3.7	0	0					P3.7	0	0

## Sheet: S2
S2 - Biochemical raw data (pH, FAN, TAN, TKN)
CASEIN							GLUCOSE							ACETATE
Reactor	Sample	pH	FAN (mg NH4+-N/L)	TAN (mg NH4+-N/L)	TKN (mg NH4+-N/L)		Reactor	Sample	pH	FAN (mg NH4+-N/L)	TAN (mg NH4+-N/L)	TKN (mg NH4+-N/L)		Reactor	Sample	pH	FAN (mg NH4+-N/L)	TAN (mg NH4+-N/L)	TKN (mg NH4+-N/L)
F2	F2	8.61	1170.8	2796	3569		F1	F1.2	6.94	19.22	1267	1023		F3	F3.2	8.71	867.54	1824	1561
	F2.2	8.43	798.1	2475	2031			F1.3	3.98	0.03	1549	1634			F3.3	8.53	1324.62	3535	1906
	F2.3	8.56	1223.6	3129	2248			F1.4	4.12	0.05	2234	1180			F3.4	8.29	365.51	1426	1268
	F2.4	7.91	342.1	2723	2812		P1	P1.2	7.57	51.38	833	2102			F3.5	8.28	629.78	2499	1948
	F2.5	7.6	187.3	2848	2257			P1.3	3.78	0.02	1535	1958			F3.6	7.3	74.3	2180	2402
	F2.6	7.92	467.6	3647	4185			P1.4	4.56	0.12	1941	2204			F3.7	7.96	422.2	3040	2395
	F2.7	7.81	358.5	3499	3658									P3	P3.2				1600
	F2.8	7.86	494.2	4352	4351										P3.3				1742
	F2.9	7.77	382.3	4054	2857										P3.4	8.41	564.63	1807	2305
	F2.10	7.71	646.9	7780	7617										P3.5	8.24	626.88	2667	2620
	F2.10s	7.83	736.8	6900	6832										P3.6	6.79	22.27	2065	2169
	F2.11	7.63	513.9	7326	7272										P3.7	7.93	388.43	2969	2548
	F2.11s	7.53	428.4	7578	7517
	F2.12	7.27	232.7	7300	7032
	F2.12s	7.25	203.6	6680	6597
	F2.13	6.65	62.3	7945	6236
	F2.13s	7.52	434.3	7851	7591
	F2.14
	F2.14s	7.64	604.2	8432	8124
	F2.15	6.72	75.9	8259	9120
	F2.15s	6.76	109.2	10846	9598
	F2.16	6.92	133	9174	9025
	F2.16s	6.89	150.3	11098	11074
	F2.17	6.78	132.7	12589	12768
	F2.17s	6.77	132.8	12883	12435
	F2.18	6.96	205.5	12951	12730
	F2.18s	6.94	211.3	13929	13322
	F2.19	6.86	175.8	13896	13992
	F2.19s	6.91	280.8	19817	15283
	F2.20	6.88	201.8	15244	14621
	F2.20s	6.87	230.4	17810	14896
	F2.21	6.85	222.1	17967	16133
	F2.21s	6.88	180.8	13662	14537
	F2.22	6.91	211.6	14933	15120
	F2.22s	6.94	249.5	16450	14119
	F2.23	6.93	280.5	18921	17952
	F2.23s	6.92	261.5	18039	18025
	F2.24	6.82	175.7	15218	15372
	F2.24s	6.87	202.9	15680	15771
	F2.25	6.88	206.8	15628	16538
	F2.25s	6.97	311.1	19163	19642
P2	P2				3361
	P2.2				1730
	P2.3	8.04	428.4	2638	2550
	P2.4	8.06	467.2	2769	2896
	P2.5	7.9	315.9	2565	2704
	P2.6	7.82	358.1	3423	3470
	P2.7	7.78	339.6	3543	3706
	P2.8	7.7	304.1	3735	4067
	P2.9	7.87	477.7	4122	3236
	P2.10	7.73	564.9	6514	6665
	P2.10s	7.69	547.2	6865	6859
	P2.11	7.71	543.1	6532	6567
	P2.11s	7.63	526.2	7502	7273
	P2.12	7.39	267.3	6426	6311
	P2.12s	7.49	339.6	6555	6373
	P2.13	7.35	282.2	7410	6531
	P2.13s	7.97	1124.8	7941	7780
	P2.14
	P2.14s	7.42	363.4	8176	7755
	P2.15	6.89	119.6	8835	8595
	P2.15s	6.88	138.9	10497	9473
	P2.16	6.98	153.6	9247	9285
	P2.16s	6.94	165.5	10914	10791
	P2.17	6.68	103.9	12379	12012
	P2.17s	6.79	134	12422	12208
	P2.18	6.9	181.4	13100	12750
	P2.18s	6.92	190.5	13145	13027
	P2.19	6.85	167.5	13551	14178
	P2.19s	6.82	171.3	14833	14105
	P2.20	7.14	346.4	14537	14539
	P2.20s	6.98	259.3	15615	16172
	P2.21	7.21	414.7	14875	14527
	P2.21s	6.99	288.4	16977	15465
	P2.22	7.36	576.1	14798	16102
	P2.22s	6.94	281.6	18564	17500
	P2.23	7.31	546.1	15673	14230
	P2.23s	7.17	396.3	15551	15680
	P2.24	7.38	666.1	16370	17329
	P2.24s	7.28	558.9	17147	17245
	P2.25	7.34	631.9	16968	17623
	P2.25s	7.25	572.9	18792	19380

## Sheet: S3
S3 - VFA raw data
		(mg/L)								(mg/L)
Generations	Replicates	Acetic acid	Propionic acid	Isobutyric acid	Butyric acid	Isovaleric acid	Valeric acid	Hexanoic acid	Heptanoic acid	Acetic acid	Propionic acid	Isobutyric acid	Butyric acid	Isovaleric acid	Valeric acid	Hexanoic acid	Heptanoic acid
0	1	192.666	187.354	0	0	0	0	0	0	17.295	167.619	0	0	0	0	0	0
	2	189.833	187.791	0	0	0	0	0	0	21.647	171.765	0	0	0	0	0	0
2	1	164.603	642.904	24.834	2.949	349.533	0.942	0	0	22.596	389.998	22.798	2.452	325.92	0.799	0	0
	2	178.599	684.814	25.97	3.38	368.624	1.035	0	0	19.486	428.714	23.914	3.112	335.502	0.936	0	0
5	1	438.722	658.886	265.986	3.467	383.939	9.511	0	0	17.906	367.332	312.615	0.648	451.26	6.209	0	0
	2	642.314	966.176	383.655	6.286	553.768	14.661	0	0	24.854	527.751	445.92	2.423	644.59	9.826	0	0
8	1	1600.76	633.085	328.484	964.271	721.68	0.343	0	0	1898.51	579.487	367.464	1026.15	741.242	0	0	0
	2	865.832	336.098	173.688	511.237	381.901	0	0	0	1681.08	512.586	323.482	906.303	651.457	0	0	0
9	1	1740.57	740.943	361.811	626.652	787.248	8.379	0	0	2150.12	580.387	431.92	943.374	754.209	0	0	0
	2	1686.28	725.977	358.866	619.552	787.856	8.385	0	0	2127.17	588.315	454.474	976.274	803.909	0	0	0
12	1	1632.1	618.955	330.686	527.476	726.337	7.254	0	0	2065.12	726.883	329.54	508.323	717.896	3.667	0	0
	2	1448.71	554.515	300.485	475.53	660.698	6.486	0	0	2492.38	880.584	399.444	617.668	875.575	4.754	0	0
15	1	1195.76	386.046	263.892	638.76	532.891	20.275	0	0	1112.56	435.751	213.161	596.087	487.445	2.542	0	0
	2	1343.41	428.313	286.852	700.508	575.37	22.622	0	0	1234.66	474.158	227.843	640.589	518.757	2.765	0	0
		F								P

## Sheet: S4
S4 - Summary of binning results
MAGs Summary
Quality*	Number	%
High	99	55.3073
Medium	80	44.6927
Low	0	0
Total	179	100
Taxonomy
Kingdom	Number	%
Archaea	7	3.91061
Bacteria	172	96.0894
Total	179	100
Assignition
Level	Number	%
Phylum	176	98.324
Class	156	87.1508
Order	123	68.7151
Family	93	51.9553
Genus	47	26.257
Species	12	6.70391
*High Quality: completeness >= 90%; contamination <= 10% Medium Quality: 50% <= completeness >= 90%; contamination <= 10% Low Quality: 50% < completeness; contamination => 10%

## Sheet: S5
S5 - Taxonomy, completeness and contamination of recovered MAGs
		Taxonomy gtdb-tk v2.1.1								CheckM v1.2.2
Bin Id	MAG name	Domain	Phylum	Class	Order	Family	Genus	Species	ANI	Completeness	Contamination	N50 (scaffolds)	Strain heterogeneity	Genome size (bp)
metabat1.118	Methanomassiliicoccaceae sp. ma118	Archaea	Thermoplasmatota	Thermoplasmata	Methanomassiliicoccales	Methanomassiliicoccaceae			99,55	98.39	0	1288483	0	1964831
metabat1.68	Methanoculleus sp. ma68	Archaea	Halobacteriota	Methanomicrobia	Methanomicrobiales	Methanoculleaceae	Methanoculleus		99,16	90.39	0.98	25435	100	2354816
metabat2.122	Methanomassiliicoccaceae sp. mb122	Archaea	Thermoplasmatota	Thermoplasmata	Methanomassiliicoccales	Methanomassiliicoccaceae			99,38	58.53	0	4115	0	1059766
metabat2.157	Methanobacterium sp. mb157	Archaea	Methanobacteriota	Methanobacteria	Methanobacteriales	Methanobacteriaceae	Methanobacterium		99,73	98.4	0.8	65468	100	1993135
metabat2.25	Methanoculleus thermohydrogenotrophicum mb25	Archaea	Halobacteriota	Methanomicrobia	Methanomicrobiales	Methanoculleaceae	Methanoculleus	Methanoculleus thermohydrogenotrophicum	99,23	80.24	1.96	138214	33.33	1889330
vamb.3066	Methanoculleus bourgensis vb3066	Archaea	Halobacteriota	Methanomicrobia	Methanomicrobiales	Methanoculleaceae	Methanoculleus	Methanoculleus bourgensis	96,29	82.83	3.27	11511	100	1806988
vamb.586	Methanomethylophilaceae sp. vb586	Archaea	Thermoplasmatota	Thermoplasmata	Methanomassiliicoccales	Methanomethylophilaceae			99,92	94.76	0	15509	0	1263805
concoct.108	Firmicutes_A sp. co108	Bacteria	Firmicutes_A						99,64	95.97	0.03	29637	100	2051809
concoct.117	Christensenellales sp. co117	Bacteria	Firmicutes_A	Clostridia	Christensenellales				99,9	90.16	0.03	352513	0	1813240
concoct.118	Syntrophomonadaceae sp. co118	Bacteria	Firmicutes_B	Syntrophomonadia	Syntrophomonadales	Syntrophomonadaceae				91.96	0.74	89978	0	1892482
concoct.132	Limnochordia sp. co132	Bacteria	Firmicutes_G	Limnochordia					77,28	93.63	1.8	64876	0	3087507
concoct.154	Limnochordia sp. co154	Bacteria	Firmicutes_G	Limnochordia					99,2	91.1	4.71	9129	25	2769805
concoct.169	Tissierellaceae sp. co169	Bacteria	Firmicutes_A	Clostridia	Tissierellales	Tissierellaceae			99,41	62.24	0	225244	0	1787806
concoct.170	Asaccharospora irregularis co170	Bacteria	Firmicutes_A	Clostridia	Peptostreptococcales	Peptostreptococcaceae	Asaccharospora	Asaccharospora irregularis	98,83	98.6	0	55817	0	2464691
concoct.174	Massilibacterium sp. co174	Bacteria	Firmicutes	Bacilli	Bacillales_E	Massilibacteriaceae	Massilibacterium		80,7	96.71	1.37	101786	0	2539014
concoct.30	Caldicoprobacterales sp. co30	Bacteria	Firmicutes_A	Clostridia	Caldicoprobacterales				99,6	94.76	2.42	11456	75	2064744
concoct.31	Desulforudaceae sp. co31	Bacteria	Firmicutes_B	Desulfotomaculia	Ammonifexales	Desulforudaceae				67.77	1.04	2822	36.36	1181730
concoct.4	Firmicutes_G sp. co4	Bacteria	Firmicutes_G						76,17	57	0.85	3093	0	1491049
concoct.41	Caproicibacter sp. co41	Bacteria	Firmicutes_A	Clostridia	Oscillospirales	Acutalibacteraceae	Caproicibacter			97.99	0.67	109483	0	2332512
concoct.51	Limnochordia sp. co51	Bacteria	Firmicutes_G	Limnochordia					97,41	72.47	6.86	3009	45.45	1776147
concoct.54	Bacilli sp. co54	Bacteria	Firmicutes	Bacilli					99,52	94.67	1.33	177491	0	1711011
concoct.56	Firmicutes_H sp. co56	Bacteria	Firmicutes_H						80,47	94.21	3.39	152512	10	2440518
concoct.58	Firmicutes_H sp. co58	Bacteria	Firmicutes_H							95.34	0.28	71469	0	2029025
concoct.59	Gleimia sp. co59	Bacteria	Actinobacteriota	Actinomycetia	Actinomycetales	Actinomycetaceae	Gleimia		98,57	98.58	1.34	239089	0	2216821
concoct.67	Clostridium_F tepidum co70	Bacteria	Firmicutes_A	Clostridia	Clostridiales	Clostridiaceae	Clostridium_F	Clostridium_F tepidum	99,7	98.39	0	227265	0	2790187
concoct.89	Lachnospirales sp. co89	Bacteria	Firmicutes_A	Clostridia	Lachnospirales				98,45	68.25	2.65	3185	14.29	1980183
concoct.9	Aminobacterium colombiense co9	Bacteria	Synergistota	Synergistia	Synergistales	Aminobacteriaceae	Aminobacterium	Aminobacterium colombiense	99,34	100	0	367622	0	1968310
concoct.91	Caproiciproducens sp. co91	Bacteria	Firmicutes_A	Clostridia	Oscillospirales	Acutalibacteraceae	Caproiciproducens		99,39	97.32	0.34	79340	0	2849729
metabat1.10	Erysipelotrichaceae sp. ma10	Bacteria	Firmicutes	Bacilli	Erysipelotrichales	Erysipelotrichaceae			97,77	80.95	9.2	6106	4	3869821
metabat1.102	Kiritimatiellae sp. ma102	Bacteria	Verrucomicrobiota	Kiritimatiellae					98,5	87.67	0.71	18854	0	2082878
metabat1.107	Bacteria sp. ma107	Bacteria							99,79	97.46	1.35	29289	66.67	2073892
metabat1.111	Bacteria sp. ma111	Bacteria							99	95.76	2.12	25496	33.33	2034698
metabat1.112	Natronincolaceae sp. ma112	Bacteria	Firmicutes_A	Clostridia	Peptostreptococcales	Natronincolaceae			99,78	91.13	0.71	243982	0	2012535
metabat1.114	Bacteroidales sp. ma114	Bacteria	Bacteroidota	Bacteroidia	Bacteroidales				98,51	93.54	0.71	27667	0	1987527
metabat1.120	Dethiobacteria sp. ma120	Bacteria	Firmicutes_D	Dethiobacteria					99,73	93.19	0.42	52531	0	1962455
metabat1.127	Christensenellales sp. ma127	Bacteria	Firmicutes_A	Clostridia	Christensenellales					96.17	0.2	18305	100	1893069
metabat1.13	Tissierella sp. ma13	Bacteria	Firmicutes_A	Clostridia	Tissierellales	Tissierellaceae	Tissierella		83,01	98.6	4.55	3546351	0	3546351
metabat1.132	Desulforudaceae sp. ma132	Bacteria	Firmicutes_B	Desulfotomaculia	Ammonifexales	Desulforudaceae				97.36	0.8	84041	8.33	1837102
metabat1.133	Acetomicrobium sp. ma133	Bacteria	Synergistota	Synergistia	Synergistales	Acetomicrobiaceae	Acetomicrobium		99,41	98.31	0	328522	0	1834677
metabat1.134	Saccharofermentanales sp. ma134	Bacteria	Firmicutes_A	Clostridia	Saccharofermentanales					94.8	0.85	47140	100	1827582
metabat1.135	Tepidanaerobacteraceae sp. ma135	Bacteria	Firmicutes_A	Thermosediminibacteria	Thermosediminibacterales	Tepidanaerobacteraceae			78,93	95.67	0	78950	0	1823511
metabat1.137	Firmicutes_E sp. ma137	Bacteria	Firmicutes_E						99,84	86.08	0.53	13188	100	1801534
metabat1.140	Firmicutes_G sp. ma140	Bacteria	Firmicutes_G						99,69	77.24	0.49	6071	0	1760392
metabat1.146	Nitrococcales sp. ma146	Bacteria	Proteobacteria	Gammaproteobacteria	Nitrococcales				77,14	53.23	0.82	4497	66.67	1578166
metabat1.149	Defluviitoga tunisiensis ma149	Bacteria	Thermotogota	Thermotogae	Petrotogales	Petrotogaceae	Defluviitoga	Defluviitoga tunisiensis	99,25	82.76	0	22093	0	1488793
metabat1.15	Limnochordales_A sp. ma15	Bacteria	Firmicutes_G	Limnochordia	Limnochordales_A					95.1	5.23	36908	85.71	3327611
metabat1.154	Saccharofermentanales sp. ma154	Bacteria	Firmicutes_A	Clostridia	Saccharofermentanales					89.72	0.24	132995	0	1436474
metabat1.156	Christensenellales sp. ma156	Bacteria	Firmicutes_A	Clostridia	Christensenellales				80,92	70.41	0.13	5709	0	1375344
metabat1.157	Burkholderiaceae sp. ma157	Bacteria	Proteobacteria	Gammaproteobacteria	Burkholderiales	Burkholderiaceae				52.8	0.26	4512	80	1350632
metabat1.158	Paenalcaligenes sp. ma158	Bacteria	Proteobacteria	Gammaproteobacteria	Burkholderiales	Burkholderiaceae	Paenalcaligenes			64.7	0.49	4828	40	1251668
metabat1.161	Limnochordia sp. ma161	Bacteria	Firmicutes_G	Limnochordia					76,53	58.72	1.72	4371	66.67	1225735
metabat1.166	Paenalcaligenes sp. ma166	Bacteria	Proteobacteria	Gammaproteobacteria	Burkholderiales	Burkholderiaceae	Paenalcaligenes			51.32	0.12	4080	100	1064909
metabat1.182	Saccharimonadales sp. ma182	Bacteria	Patescibacteria	Saccharimonadia	Saccharimonadales					62.82	0	89330	0	752665
metabat1.20	Tissierellaceae sp. ma20	Bacteria	Firmicutes_A	Clostridia	Tissierellales	Tissierellaceae			82,41	98.6	1.05	52319	50	3151507
metabat1.24	Schnuerera ultunensis ma24	Bacteria	Firmicutes_A	Clostridia	Tissierellales	Tepidimicrobiaceae	Schnuerera	Schnuerera ultunensis	98,87	92.31	2.8	27862	25	3111907
metabat1.27	Tissierella praeacuta ma27	Bacteria	Firmicutes_A	Clostridia	Tissierellales	Tissierellaceae	Tissierella	Tissierella praeacuta	98,2	94.41	0	103482	0	3055191
metabat1.3	Paludibacter sp. ma3	Bacteria	Bacteroidota	Bacteroidia	Bacteroidales	Paludibacteraceae	Paludibacter		99,04	91.13	7.26	8616	35.71	5441063
metabat1.38	Firmicutes_G sp. ma38	Bacteria	Firmicutes_G						77,98	91.53	2.4	37041	12.5	2801148
metabat1.41	Tepidanaerobacteraceae sp. ma41	Bacteria	Firmicutes_A	Thermosediminibacteria	Thermosediminibacterales	Tepidanaerobacteraceae				97.12	5.33	130677	0	2781508
metabat1.42	Tepidimicrobiaceae sp. ma42	Bacteria	Firmicutes_A	Clostridia	Tissierellales	Tepidimicrobiaceae			99,1	93.71	0	29025	0	2769080
metabat1.44	Keratinibaculum sp. ma44	Bacteria	Firmicutes_A	Clostridia	Tissierellales	Tepidimicrobiaceae	Keratinibaculum		98,78	95.71	5.36	91144	53.33	2723031
metabat1.47	Petrimonas mucosa ma47	Bacteria	Bacteroidota	Bacteroidia	Bacteroidales	Dysgonomonadaceae	Petrimonas	Petrimonas mucosa	99,32	97.81	0	75167	0	2649424
metabat1.48	Firmicutes_G sp. ma48	Bacteria	Firmicutes_G						99,02	91.18	2.66	72683	18.18	2627858
metabat1.49	Firmicutes_G sp. ma49	Bacteria	Firmicutes_G						98,95	91.5	2.79	514408	20	2622138
metabat1.54	Limnochordia sp. ma54	Bacteria	Firmicutes_G	Limnochordia					99,87	95.76	2.82	92780	0	2539305
metabat1.57	Limnochordia sp. ma57	Bacteria	Firmicutes_G	Limnochordia					99,8	94.89	3.25	189337	0	2487815
metabat1.62	Syntrophomonadaceae sp. ma62	Bacteria	Firmicutes_B	Syntrophomonadia	Syntrophomonadales	Syntrophomonadaceae			75,91	97.35	0.89	95295	0	2419133
metabat1.69	Fastidiosipilaceae sp. ma69	Bacteria	Firmicutes_A	Clostridia	Saccharofermentanales	Fastidiosipilaceae			76,72	99.29	0.24	140385	0	2349364
metabat1.73	Clostridium_G cochlearium ma73	Bacteria	Firmicutes_A	Clostridia	Clostridiales	Clostridiaceae	Clostridium_G	Clostridium_G cochlearium	99,13	97.82	0.1	27217	0	2330295
metabat1.75	Desulfonisporaceae sp. ma75	Bacteria	Firmicutes_B	Peptococcia	Peptococcales	Desulfonisporaceae			76,5	94.8	2.93	120979	0	2312648
metabat1.80	Bacteroidales sp. ma80	Bacteria	Bacteroidota	Bacteroidia	Bacteroidales				97,35	91.72	2.85	15565	35.71	2273618
metabat1.83	Limnochordia sp. ma83	Bacteria	Firmicutes_G	Limnochordia					99,5	87.08	3.88	27047	42.86	2251548
metabat1.84	Limnochordia sp. ma84	Bacteria	Firmicutes_G	Limnochordia					99,73	72.39	2.26	67680	0	2246238
metabat1.90	Tepidimicrobiaceae sp. ma90	Bacteria	Firmicutes_A	Clostridia	Tissierellales	Tepidimicrobiaceae				51.66	1.72	5294	0	2201553
metabat1.95	Proteinivoracia sp. ma95	Bacteria	Firmicutes_D	Proteinivoracia						92.58	0.85	44950	0	2150153
metabat1.96	Desulfotruncus sp. ma96	Bacteria	Firmicutes_B	Desulfotomaculia	Desulfotomaculales	Desulfallaceae	Desulfotruncus		77,01	99.36	0	66453	0	2134644
metabat1.98	Tissierellaceae sp. ma98	Bacteria	Firmicutes_A	Clostridia	Tissierellales	Tissierellaceae				87.41	0.58	41413	100	2113282
metabat2.100	Pseudogracilibacillus sp. mb100	Bacteria	Firmicutes	Bacilli	Bacillales_D	Amphibacillaceae	Pseudogracilibacillus		77,38	93.04	5.3	14219	33.33	2874926
metabat2.104	Paludibacter sp. mb104	Bacteria	Bacteroidota	Bacteroidia	Bacteroidales	Paludibacteraceae	Paludibacter		98,97	96.15	6.54	8733	60	3646924
metabat2.106	Microbacteriaceae sp. mb106	Bacteria	Actinobacteriota	Actinomycetia	Actinomycetales	Microbacteriaceae			77	86.45	1.13	5334	75	1670432
metabat2.112	Garciellaceae sp. mb112	Bacteria	Firmicutes_A	Clostridia	Eubacteriales	Garciellaceae				63.81	4.13	3440	7.69	1595082
metabat2.114	Clostridium sp. mb114	Bacteria	Firmicutes_A	Clostridia	Clostridiales	Clostridiaceae	Clostridium		99,64	97.18	1.7	40086	0	2876504
metabat2.119	Tissierellales sp. mb119	Bacteria	Firmicutes_A	Clostridia	Tissierellales				98,83	98.6	2.1	59128	0	3375130
metabat2.12	Sporanaerobacter sp. mb12	Bacteria	Firmicutes_A	Clostridia	Tissierellales	Sporanaerobacteraceae	Sporanaerobacter		91,09	80.86	0.7	13864	100	1740376
metabat2.120	Natronincolaceae sp. mb120	Bacteria	Firmicutes_A	Clostridia	Peptostreptococcales	Natronincolaceae			98,19	82.62	7.68	108748	43.75	2242070
metabat2.126	Porticoccaceae sp. mb126	Bacteria	Proteobacteria	Gammaproteobacteria	Pseudomonadales	Porticoccaceae				92.15	4.45	7257	54.55	3088720
metabat2.132	Bacteria sp. mb132	Bacteria							98,79	90.47	2.23	8162	12.5	2161748
metabat2.137	Dethiobacteria sp. mb137	Bacteria	Firmicutes_D	Dethiobacteria					99,14	80.79	0.11	6556	0	2197827
metabat2.143	Limnochordia sp. mb143	Bacteria	Firmicutes_G	Limnochordia					99,22	91.1	2.91	156762	37.5	2408977
metabat2.15	Halanaerobiales sp. mb15	Bacteria	Firmicutes_F	Halanaerobiia	Halanaerobiales				99,39	69.52	0.73	3479	50	1356973
metabat2.151	Firmicutes_H sp. mb151	Bacteria	Firmicutes_H							95.76	0.42	80343	0	2381085
metabat2.154	Gammaproteobacteria sp. mb154	Bacteria	Proteobacteria	Gammaproteobacteria						67.38	2.69	3386	12.5	1787668
metabat2.155	Syntrophothermaceae sp. mb155	Bacteria	Firmicutes_B	Syntrophomonadia	Syntrophomonadales	Syntrophothermaceae			97,71	50.82	1.53	71555	75	1087708
metabat2.16	Acholeplasma_A sp. mb16	Bacteria	Firmicutes	Bacilli	Acholeplasmatales	Acholeplasmataceae	Acholeplasma_A		80,74	67.11	1.33	3271	0	1000658
metabat2.161	Spongiibacteraceae sp. mb161	Bacteria	Proteobacteria	Gammaproteobacteria	Pseudomonadales	Spongiibacteraceae				93.02	3.26	15594	33.33	2413828
metabat2.162	Miniphocibacter sp. mb162	Bacteria	Firmicutes_A	Clostridia	Tissierellales	Peptoniphilaceae	Miniphocibacter		98,56	97.26	4.88	57785	45.45	2439641
metabat2.169	Erysipelotrichaceae sp. mb169	Bacteria	Firmicutes	Bacilli	Erysipelotrichales	Erysipelotrichaceae			98,21	93.81	1.9	5286	66.67	1850190
metabat2.17	Christensenellales sp. mb17	Bacteria	Firmicutes_A	Clostridia	Christensenellales				99,77	96.77	1.88	20880	0	2287585
metabat2.175	Firmicutes_G sp. mb175	Bacteria	Firmicutes_G						99,41	94.46	2.54	72777	66.67	2374505
metabat2.179	Firmicutes_G sp. mb179	Bacteria	Firmicutes_G						99,79	94.25	1.01	237565	0	2298353
metabat2.18	Limnochordia sp. mb18	Bacteria	Firmicutes_G	Limnochordia					99,85	94.92	1.27	94600	0	2280837
metabat2.181	Thiopseudomonas sp. mb181	Bacteria	Proteobacteria	Gammaproteobacteria	Pseudomonadales	Pseudomonadaceae	Thiopseudomonas		98,98	89.47	3	247409	57.14	2485295
metabat2.183	Bacteroidales sp. mb183	Bacteria	Bacteroidota	Bacteroidia	Bacteroidales				97,25	63.14	0.98	4430	0	991695
metabat2.187	Saccharofermentanales sp. mb187	Bacteria	Firmicutes_A	Clostridia	Saccharofermentanales				98,57	88.3	1.18	260994	33.33	1846756
metabat2.191	Weeksellaceae sp. mb191	Bacteria	Bacteroidota	Bacteroidia	Flavobacteriales	Weeksellaceae			97,26	62.12	3.23	2781	33.33	1467604
metabat2.195	Limnochordia sp. mb195	Bacteria	Firmicutes_G	Limnochordia					99,43	91.5	2.54	632073	0	1766399
metabat2.204	Bacteroidales sp. mb204	Bacteria	Bacteroidota	Bacteroidia	Bacteroidales				99,83	95.48	6.9	364750	45	2275740
metabat2.206	Paenalcaligenes sp. mb206	Bacteria	Proteobacteria	Gammaproteobacteria	Burkholderiales	Burkholderiaceae	Paenalcaligenes		98,74	92.71	2.6	9087	77.78	2098394
metabat2.21	Caldicoprobacterales sp. mb21	Bacteria	Firmicutes_A	Clostridia	Caldicoprobacterales				99,41	98.31	1.21	45843	0	2137637
metabat2.217	Ureibacillus sp. mb217	Bacteria	Firmicutes	Bacilli	Bacillales_A	Planococcaceae	Ureibacillus			67.73	1.61	2977	33.33	2107794
metabat2.223	Aequorivita sp. mb223	Bacteria	Bacteroidota	Bacteroidia	Flavobacteriales	Flavobacteriaceae	Aequorivita		75,7	52.86	0.95	2753	0	1375496
metabat2.228	Pseudogracilibacillus sp. mb228	Bacteria	Firmicutes	Bacilli	Bacillales_D	Amphibacillaceae	Pseudogracilibacillus		76,59	64.92	2.98	5231	37.5	1394480
metabat2.232	Erysipelotrichaceae sp. mb232	Bacteria	Firmicutes	Bacilli	Erysipelotrichales	Erysipelotrichaceae			99,63	93.87	0.94	444574	0	1573071
metabat2.233	Tepidimicrobiaceae sp. mb233	Bacteria	Firmicutes_A	Clostridia	Tissierellales	Tepidimicrobiaceae				92.06	0.95	14893	66.67	2515067
metabat2.235	Cloacimonadaceae sp. mb235	Bacteria	Cloacimonadota	Cloacimonadia	Cloacimonadales	Cloacimonadaceae			97	97.8	0	1962558	0	2250476
metabat2.24	Bacilli sp. mb24	Bacteria	Firmicutes	Bacilli					99,08	81.26	2.36	4355	25	852926
metabat2.244	Thermacetogenium sp. mb244	Bacteria	Firmicutes_B	Moorellia	Thermacetogeniales	Thermacetogeniaceae	Thermacetogenium		76,79	95.04	1.41	20120	75	2126060
metabat2.245	Tepidanaerobacteraceae sp. mb245	Bacteria	Firmicutes_A	Thermosediminibacteria	Thermosediminibacterales	Tepidanaerobacteraceae			99,38	92.31	1.49	24829	14.29	2249535
metabat2.248	Campylobacterales sp. mb248	Bacteria	Campylobacterota	Campylobacteria	Campylobacterales				98,02	91.28	2.61	7089	36.36	1722027
metabat2.249	Syntrophothermaceae sp. mb249	Bacteria	Firmicutes_B	Syntrophomonadia	Syntrophomonadales	Syntrophothermaceae			90,51	89.3	4.85	24279	68.75	2200692
metabat2.30	Xylanivirga thermophila mb30	Bacteria	Firmicutes_A	Clostridia	Caldicoprobacterales	Xylanivirgaceae	Xylanivirga	Xylanivirga thermophila	99,29	99.19	1.21	35536	0	2568596
metabat2.31	Firmicutes_G sp. mb31	Bacteria	Firmicutes_G						99,8	68.46	0	363802	0	1504306
metabat2.35	Firmicutes_G sp. mb35	Bacteria	Firmicutes_G						99,36	87.42	1.8	246792	0	2719487
metabat2.38	Tepidimicrobiaceae sp. mb38	Bacteria	Firmicutes_A	Clostridia	Tissierellales	Tepidimicrobiaceae				94.34	0.7	22216	0	2320327
metabat2.43	Keratinibaculum sp. mb43	Bacteria	Firmicutes_A	Clostridia	Tissierellales	Tepidimicrobiaceae	Keratinibaculum		92,98	89.66	1.75	18711	33.33	1831028
metabat2.46	Tepidanaerobacter sp. mb46	Bacteria	Firmicutes_A	Thermosediminibacteria	Thermosediminibacterales	Tepidanaerobacteraceae	Tepidanaerobacter		95,93	95.19	2.4	21163	66.67	2509023
metabat2.48	Bacillales_H sp. mb48	Bacteria	Firmicutes	Bacilli	Bacillales_H					93.21	3.86	30478	37.5	3035437
metabat2.56	Dethiobacteria sp. mb56	Bacteria	Firmicutes_D	Dethiobacteria					99,41	90.18	0.85	106858	0	1885020
metabat2.6	Limnochordia sp. mb6	Bacteria	Firmicutes_G	Limnochordia					99,7	91.31	2.15	32279	0	2206996
metabat2.75	Saccharofermentanales sp. mb75	Bacteria	Firmicutes_A	Clostridia	Saccharofermentanales				99,8	73.01	0.95	4954	0	1317183
metabat2.77	Dethiobacteria sp. mb77	Bacteria	Firmicutes_D	Dethiobacteria					99,4	66.3	1.09	4108	25	1219509
metabat2.8	Koleobacteraceae sp. mb8	Bacteria	Firmicutes_A	Thermosediminibacteria	Koleobacterales	Koleobacteraceae			99,57	95.19	0	25962	0	1809497
metabat2.92	Pelotomaculaceae sp. mb92	Bacteria	Firmicutes_B	Desulfotomaculia	Desulfotomaculales	Pelotomaculaceae			99,16	87.42	4.91	4632	7.14	2481917
metabat2.96	Massilibacterium sp. mb96	Bacteria	Firmicutes	Bacilli	Bacillales_E	Massilibacteriaceae	Massilibacterium		94,5	93.2	0.71	113703	0	2633699
metabat2.99	Limnochordia sp. mb99	Bacteria	Firmicutes_G	Limnochordia					99,28	88.9	7.01	7781	30.43	4705102
vamb.1192	Firmicutes_E sp. vb1192	Bacteria	Firmicutes_E						99,1	87.91	0.98	9947	0	1628785
vamb.1279	Bacillales_B sp. vb1279	Bacteria	Firmicutes	Bacilli	Bacillales_B				77,46	90.16	1.65	23745	42.86	2963744
vamb.1421	Limnochordia sp. vb1421	Bacteria	Firmicutes_G	Limnochordia					76,14	82.73	2.97	3314	0	2775715
vamb.1616	Firmicutes_G sp. vb1616	Bacteria	Firmicutes_G						99,72	93.14	0	57667	0	2171514
vamb.1638	Firmicutes_G sp. vb1638	Bacteria	Firmicutes_G						98,4	96.05	0.48	19031	0	1975562
vamb.17922	Firmicutes_G sp. vb17922	Bacteria	Firmicutes_G						99,49	56.9	0	1018884	0	1265676
vamb.1821	Tepidanaerobacteraceae sp. vb1821	Bacteria	Firmicutes_A	Thermosediminibacteria	Thermosediminibacterales	Tepidanaerobacteraceae				97.12	1.28	74993	0	2429860
vamb.1885	Burkholderiaceae sp. vb1885	Bacteria	Proteobacteria	Gammaproteobacteria	Burkholderiales	Burkholderiaceae			78,83	95.26	1.9	58862	0	2805207
vamb.1943	Syntrophomonadaceae sp. vb1943	Bacteria	Firmicutes_B	Syntrophomonadia	Syntrophomonadales	Syntrophomonadaceae			98,07	87.46	3.96	6065	64.29	2341451
vamb.1955	Tepidanaerobacteraceae sp. vb1955	Bacteria	Firmicutes_A	Thermosediminibacteria	Thermosediminibacterales	Tepidanaerobacteraceae			99,29	92.31	0.78	19789	40	2591059
vamb.2067	Kiritimatiellae sp. vb2067	Bacteria	Verrucomicrobiota	Kiritimatiellae					99,42	93.21	1.38	18455	0	3852824
vamb.2258	Acholeplasmatales sp. vb2258	Bacteria	Firmicutes	Bacilli	Acholeplasmatales				99,4	96	0.11	61915	0	1053092
vamb.2287	Lentisp.haeria sp. vb2287	Bacteria	Verrucomicrobiota	Lentisphaeria					99,07	88.06	3.78	6102	15.38	4200858
vamb.2357	Bacteroidales sp. vb2357	Bacteria	Bacteroidota	Bacteroidia	Bacteroidales					94.89	4.3	23997	66.67	2528832
vamb.2464	Bacteroidaceae sp. vb2464	Bacteria	Bacteroidota	Bacteroidia	Bacteroidales	Bacteroidaceae			99,01	87.84	2.94	33640	41.67	1944046
vamb.2532	Limnochordia sp. vb2532	Bacteria	Firmicutes_G	Limnochordia					99,81	92.56	2.4	39914	0	2068059
vamb.25921	Erysipelotrichaceae sp. vb25921	Bacteria	Firmicutes	Bacilli	Erysipelotrichales	Erysipelotrichaceae			99,92	56.13	8.49	190846	100	893302
vamb.2670	Limnochordia sp. vb2670	Bacteria	Firmicutes_G	Limnochordia					99,71	79.84	1.76	17429	0	2180912
vamb.2834	Dysgonomonadaceae sp. vb2834	Bacteria	Bacteroidota	Bacteroidia	Bacteroidales	Dysgonomonadaceae			98,48	80.6	1.64	11964	50	1678049
vamb.2845	Syntrophaceticus sp. vb2845	Bacteria	Firmicutes_B	Moorellia	Thermacetogeniales	Thermacetogeniaceae	Syntrophaceticus		78,19	90.17	1.48	103130	100	2208815
vamb.2864	Christensenellales sp. vb2864	Bacteria	Firmicutes_A	Clostridia	Christensenellales				97,69	51.11	5.59	13417	70	1059573
vamb.2896	Thermacetogeniaceae sp. vb2896	Bacteria	Firmicutes_B	Moorellia	Thermacetogeniales	Thermacetogeniaceae			99,55	95.99	0.32	29361	100	2405729
vamb.2939	Limnochordia sp. vb2939	Bacteria	Firmicutes_G	Limnochordia					99,76	98.31	5.12	71387	7.69	2719730
vamb.2958	Limnochordia sp. vb2958	Bacteria	Firmicutes_G	Limnochordia					83,99	87.92	3.72	10285	33.33	1922943
vamb.3039	Caldicoprobacterales sp. vb3039	Bacteria	Firmicutes_A	Clostridia	Caldicoprobacterales				99,16	58.62	3.45	12576	50	1289768
vamb.3147	Syntrophothermaceae sp. vb3147	Bacteria	Firmicutes_B	Syntrophomonadia	Syntrophomonadales	Syntrophothermaceae			98,81	50.02	4.63	69990	84	1315812
vamb.3178	Dethiobacteria sp. vb3178	Bacteria	Firmicutes_D	Dethiobacteria					97,86	82.02	2.75	23572	66.67	2015313
vamb.3222	Clostridium_B sp. vb3222	Bacteria	Firmicutes_A	Clostridia	Clostridiales	Clostridiaceae	Clostridium_B		99,28	95.17	1.74	37358	11.11	3784642
vamb.3275	Caldatribacteriaceae sp. vb3275	Bacteria	Atribacterota	Atribacteria	Atribacterales	Caldatribacteriaceae			99,01	100	0	24468	0	2010336
vamb.3493	Pseudogracilibacillus sp. vb3493	Bacteria	Firmicutes	Bacilli	Bacillales_D	Amphibacillaceae	Pseudogracilibacillus		77,09	54.97	0.66	16209	0	1435416
vamb.3668	Saccharofermentanales sp. vb3668	Bacteria	Firmicutes_A	Clostridia	Saccharofermentanales				99,63	70.31	6.03	13277	57.14	1077707
vamb.3873	Burkholderiaceae sp. vb3873	Bacteria	Proteobacteria	Gammaproteobacteria	Burkholderiales	Burkholderiaceae				57.78	0.24	12358	0	1241557
vamb.4074	Anaerosalibacter sp. vb4074	Bacteria	Firmicutes_A	Clostridia	Tissierellales	Sporanaerobacteraceae	Anaerosalibacter		93,61	87.88	5.59	128879	0	2907132
vamb.4162	Thiopseudomonas sp. vb4162	Bacteria	Proteobacteria	Gammaproteobacteria	Pseudomonadales	Pseudomonadaceae	Thiopseudomonas			81.57	1.6	27637	42.86	1759879
vamb.4401	Fermentimonas massiliensis vb4401	Bacteria	Bacteroidota	Bacteroidia	Bacteroidales	Dysgonomonadaceae	Fermentimonas	Fermentimonas massiliensis	99,31	100	1.09	351448	66.67	2897158
vamb.4520	Limnochordia sp. vb4520	Bacteria	Firmicutes_G	Limnochordia					99,61	92.09	3.81	22918	0	2156410
vamb.5198	Limnochordia sp. vb5198	Bacteria	Firmicutes_G	Limnochordia					99,43	60.69	1.72	16181	0	1161972
vamb.5313	Bacilli sp. vb5313	Bacteria	Firmicutes	Bacilli					99,18	95.51	0	25661	0	804568
vamb.563	Clostridium_J sp. vb563	Bacteria	Firmicutes_A	Clostridia	Clostridiales	Clostridiaceae	Clostridium_J		99,61	96.77	6.05	125433	0	3610487
vamb.6590	Bacteroidales sp. vb6590	Bacteria	Bacteroidota	Bacteroidia	Bacteroidales				98,81	95.16	1.75	124161	100	2857429
vamb.721	Anaerosalibacter_A sp. vb721	Bacteria	Firmicutes_A	Clostridia	Tissierellales	Sporanaerobacteraceae	Anaerosalibacter_A		80,85	96.15	2.1	55454	0	2498007
vamb.741	Christensenellales sp. vb741	Bacteria	Firmicutes_A	Clostridia	Christensenellales				99,64	93.35	0.4	7479	0	1707368
vamb.882	Patescibacteria sp. vb882	Bacteria	Patescibacteria						79,23	56.73	0.4	3069	33.33	540365
vamb.956	Armatimonadota sp. vb956	Bacteria	Armatimonadota						99,63	93.43	0	32957	0	3138370

## Sheet: S6
S6 - Relative abundance of recovered MAGs in reactor F2 and P2 for casein substrate
		F2 % community checkM 1.2.2								P2 % community checkM 1.2.2
Bin Id	Bin size (Mbp)	F2-0	F2-2	F2-5	F2-8	F2-9	F2-12	F2-15		P2-0	P2-2	P2-5	P2-8	P2-9	P2-12	P2-15
concoct.108	2.05181	0.0741785	0.00521278	0.00234528	0.000568219	0.00160119	0.00171496	0.00105647		0.0798342	0.00112494	0.000542774	0.00955481	0.00769833	0.00110131	0.00107178
concoct.117	1.81324	1.12427	1.68175	0	0	0	4.08546e-06	0		2.0246	1.42	1.01518e-05	0	0	0	0
concoct.118	1.89248	0.24346	0.576712	1.88912	0.0733826	0.00203191	0.000348381	0.000524498		0.424309	0.259561	0.00787868	2.7607	0.164321	0.0404156	0.533285
concoct.132	3.08751	0.0134485	0.0060108	3.19378e-06	0	0	0	0.0234168		0.0165446	0.00515831	5.6639e-05	0.769673	0.675648	0.0199548	0.00631283
concoct.154	2.7698	0.0215893	0.0418713	0.102421	0.153176	0.0724572	0.000291524	0.00030303		0.0439001	0.0236319	0.114688	0.023212	0.00524366	0.00036284	0.000112351
concoct.169	1.78781	0.0685993	0.873485	0.0424038	5.47614	0.779549	15.8529	5.09928		0.425766	0.0308778	0.00239903	0.0804326	0.019295	0.0281977	0.154974
concoct.170	2.46469	0.945454	0.444733	0.0761558	0.00254886	0.000535205	1.50281e-05	0.000651474		0.97364	0.279137	0.0125808	0.0147845	0.00720862	0.00781324	0.0310935
concoct.174	2.53901	0.000297516	0.00128653	1.55624	19.7253	27.5193	16.278	8.47616		0.013227	0.00170452	0.0243018	4.21932e-05	0.0540787	0.000585127	10.9354
concoct.30	2.06474	0.111527	0.0198245	0.0352167	0.0808341	0.0565526	0.0220328	0.00069283		0.0768065	0.0111882	0.0601602	0.0229776	0.0457989	0.0867457	0.000617937
concoct.31	1.18173	0.0373227	0.00892852	1.66888e-05	0	0	0	0		0.00766326	0.000439471	1.55769e-05	0	0	0	0
concoct.4	1.49105	0.0244322	0.0443383	0.0324119	0.00015942	8.34613e-05	0	1.95797e-05		0.041794	0.176396	0.0171232	6.15842e-05	8.60628e-05	8.37291e-06	0
concoct.41	2.33251	2.08939e-05	0.000644443	8.45509e-06	0	0	0	0		0	4.9478e-05	0	0	0	0	0
concoct.51	1.77615	0.0473044	0.031997	0.00445809	0.0301119	0.00354526	0	8.21841e-06		0.0933135	0.0313079	0.00616131	0.00127524	0.0200391	0.0148767	0
concoct.54	1.71101	0.428674	1.00029	0.0105927	0.0818272	0.119673	0.0486686	0.0269546		0.502844	0.68408	0.0199783	5.36671e-05	0.000381812	7.29652e-06	0.0348413
concoct.56	2.44052	0.56455	1.14184	0.0500249	0.0894908	0.0594812	0.0597274	0.0927527		0.942618	1.16753	0.148222	0.0254785	0.045377	0.0471903	0.294621
concoct.58	2.02902	0.646869	0.00215127	4.85987e-05	2.23146e-05	0.000147198	7.30195e-06	1.79854e-05		0.178709	0.00722358	5.44332e-05	3.01705e-05	4.02462e-05	2.15352e-05	1.02246e-05
concoct.59	2.21682	1.09921e-05	0	0	0	0	3.67586e-05	1.55851		0	0	0	0	0	5.40156	10.6078
concoct.67	2.79019	0.00461993	0.00138828	0.014253	0.0340405	0.376369	1.00435	2.4134		0.00422482	0.00248862	0.475824	0.0892793	0.0613145	0.0139937	0.0354741
concoct.89	1.98018	0.000467618	1.45982e-05	0.168211	0.0116268	0.019991	0.0769941	0.0423314		0.000108518	1.94272e-05	0.000102256	0.000656936	0.00050665	0.000267949	0.027816
concoct.9	1.96831	0.6085	2.9438	1.01689	0.146827	0.071829	0.0277001	2.86749		1.11818	4.40011	0.282348	0.31804	0.311976	0.147167	2.5138
concoct.91	2.84973	2.56526e-05	0.000476759	3.46026e-06	3.97203e-06	0	0	0		0.000129267	8.09959e-05	0	0	0	0	0
metabat1.10	3.86982	0.163623	0.123462	0.0103276	0.00326429	0.0031386	0.00235265	0.0031572		0.288979	0.0783042	0.00351761	0.00332199	0.00352402	0.00665221	0.00923966
metabat1.102	2.08288	0.228681	0.0206789	2.84053e-05	1.08688e-05	0	3.55658e-06	0		0.826521	0.0341036	2.65129e-05	0	0	0	4.98014e-06
metabat1.107	2.07389	0.460894	0.00160294	0.000266265	0.00241787	0.0010801	0.000282187	0.00084814		0.670047	0.00473009	0.000386103	0.00013283	0.000275629	0.000189624	0.000200069
metabat1.111	2.0347	0.000562874	0.0479631	0.119709	0.0918577	0.127161	0.0225911	0.0344572		0.00208204	0.0286342	0.352635	0.584774	0.555151	0.657925	0.101875
metabat1.112	2.01254	3.29515	0.0859802	0.0015826	0.00194603	0.00813129	0.00662929	0.00179877		5.63006	0.0105419	0.00506718	0.0284634	0.0103585	0.00572878	0.0210807
metabat1.114	1.98753	0.0445048	0.0782627	0.000168686	3.41707e-05	0	7.45441e-06	1.46887e-05		0.434322	0.491888	6.48314e-05	0	0	1.25628e-05	0
metabat1.118	1.96483	0.0386815	6.27458	0.344766	1.54482	0.114087	0.000162121	7.42919e-06		0.107851	7.71658	0.589876	0.0220119	0.0029449	2.02864	0
metabat1.120	1.96246	0.561356	0.000559743	1.00495e-05	5.76788e-06	6.34128e-06	1.50993e-05	2.23146e-05		0.927061	0.00158782	9.37995e-06	0	1.1889e-05	3.18082e-06	0
metabat1.127	1.89307	1.06065	0.306362	0.000557352	7.17514e-05	1.31474e-05	1.17395e-05	1.54216e-05		1.19116	0.351627	0.00125436	1.61686e-05	1.23248e-05	2.30818e-05	0
metabat1.13	3.54635	0.0817327	21.8686	15.8354	0.653343	1.89835	0.0434196	0.00706939		0.114383	17.6698	14.6925	1.58311	0.258293	0.0112352	0.0369894
metabat1.132	1.8371	0.181016	0.0834909	0	0	0	0	0		0.0443985	0.00134018	0	0	0	0	0
metabat1.133	1.83468	1.58278	7.87322	9.77424	5.36454	6.19907	2.1072	0.131489		3.09863	7.54666	7.70309	2.41119	3.67282	3.58121	0.575858
metabat1.134	1.82758	0.62097	0.0561825	0.00110069	0.00145548	0.00108267	0.000587743	0.000714847		1.05188	0.0534969	0.000629511	5.8618e-05	0.000134047	0.00033814	0.000278115
metabat1.135	1.82351	0.610409	0.0233031	2.61056	0.511468	1.42181	2.10695	1.35036		1.24803	0.0282902	0.444362	8.32243	6.52359	1.14703	1.27081
metabat1.137	1.80153	0.252788	0.0460997	0.000164207	0	6.21694e-05	2.056e-05	8.1026e-06		0.416404	0.0326498	0.000602851	5.94655e-05	3.23774e-05	1.73247e-05	0.000115158
metabat1.140	1.76039	0.103498	0.0502642	0.000257668	4.50095e-05	7.06916e-05	4.20811e-05	3.31679e-05		0.191541	0.0561834	0.000271872	1.73872e-05	0	0	0
metabat1.146	1.57817	0.120003	0.05583	0.000262427	0	0	0	0		0.143067	0.0317741	6.4152e-05	0	0	0	0
metabat1.149	1.48879	0.0909862	0.0648511	0.608183	1.50264	1.37575	0.961487	1.02227		0.103386	0.183239	0.692166	2.90486	2.90278	1.15663	0.31322
metabat1.15	3.32761	1.69604	0.61143	0.00203877	6.8032e-06	0	0	0		0.396814	0.119612	0.000232336	9.19829e-06	0	0	0
metabat1.154	1.43647	1.89204	0.342968	0.000151021	0	0	0	0		0.365006	0.0767125	7.68871e-05	0	0	0	0
metabat1.156	1.37534	0.16704	0.0264618	0.000100376	0.000123451	0.000199062	0	1.06134e-05		0.294091	0.0221109	0.000214145	0	0	0	0
metabat1.157	1.35063	0.135222	0.0560322	0.000292035	0.000100568	0	0	0		0.10787	0.0178728	0.000183991	0.000181298	0	0	0
metabat1.158	1.25167	0.160923	0.0574601	0.00037815	0	1.98846e-05	5.3266e-05	5.83106e-06		0.101929	0.0181333	5.88262e-05	0	1.86404e-05	2.49356e-05	5.80115e-05
metabat1.161	1.22574	0.106577	0.0472849	4.82689e-05	2.77039e-05	4.06107e-05	6.04366e-06	1.78633e-05		0.107316	0.0315887	1.50177e-05	2.49714e-05	0	1.01853e-05	0
metabat1.166	1.06491	0.11567	0.0290182	0.000138896	5.31463e-05	4.67438e-05	6.95639e-06	8.9098e-05		0.153878	0.0203201	3.45715e-05	2.87427e-05	0	1.75852e-05	1.94815e-05
metabat1.182	0.752665	2.71349	0.32849	0.00323599	0.000180466	0.000132271	1.96845e-05	0		0.698374	0.051622	0.000586962	8.13332e-05	0	8.29348e-06	2.75635e-05
metabat1.20	3.15151	0.00175518	0.00600797	1.20003	0.236512	0.0856482	0.0302804	0.00350858		0.00191892	0.0518966	0.335842	0.393527	0.0109976	0.00138451	0.00176751
metabat1.24	3.11191	0.347946	0.021328	0.0666892	0.406372	0.303907	0.542875	0.587467		0.432488	0.0309483	0.0194937	3.50516	0.862508	1.23733	3.60841
metabat1.27	3.05519	0.00928384	0.0408838	9.9131	3.10718	1.86707	0.169312	0.102149		0.0103894	0.323387	3.65217	7.41477	2.01194	0.0771248	0.0569309
metabat1.3	5.44106	0.296367	0.112732	0.0293428	0.0458609	0.0268213	0.012154	0.0264816		0.248205	0.16301	0.020818	0.0153546	0.0118286	0.0100085	0.0171179
metabat1.38	2.80115	0.0161543	0.201142	0.0769954	0.431731	0.66835	0.226137	0.0533592		0.049009	0.129335	0.0905552	0.213493	0.0206692	0.000124793	0.000362907
metabat1.41	2.78151	0.00354803	0.000987298	0.0371246	1.25836	1.3549	2.98046	0.261175		0.012096	0.00114101	0.00517519	1.18902	0.274094	0.0244997	0.161094
metabat1.42	2.76908	0.120937	0.0156902	0.0182147	0.565972	0.419433	0.560723	0.98466		0.0581682	0.00491099	0.00169514	0.0886666	0.0328015	0.032042	0.330414
metabat1.44	2.72303	4.59217	0.100701	0.673942	16.6166	2.16722	8.06034	29.0308		1.98479	0.034923	0.0290444	3.89937	3.3531	2.9879	3.28164
metabat1.47	2.64942	0.0652826	1.2322	0.0580165	0.0217846	0.0062236	0.00165526	0.00405778		0.0766921	5.4	0.206618	0.00560312	0.015411	0.0346176	0.00205548
metabat1.48	2.62786	0.0766676	2.18272	12.5039	11.7358	28.4201	9.62081	0.0993246		0.0974492	0.896189	5.43161	1.14199	3.93864	5.3783	0.00988806
metabat1.49	2.62214	0.807518	2.2259	0.423421	0.332323	0.760099	0.257396	0.0183094		0.986323	2.97097	0.225953	0.0389938	0.133491	0.150615	0.00155864
metabat1.54	2.53931	0.500585	0.245323	0.000528125	8.9152e-06	0	0	0		0.81488	0.245726	0.000790154	1.20538e-05	0	2.45824e-06	0
metabat1.57	2.48781	1.19882	0.31411	0.00167662	0.000150145	0.000400174	4.76429e-05	4.40058e-05		2.58393	0.391712	0.0017277	2.46066e-05	0	0	7.50516e-05
metabat1.62	2.41913	0.0021153	0.0355016	0.00332208	0.000168445	0.00113172	0.000297036	4.82722e-05		0.00388304	0.0041107	0.73189	0.428721	0.527657	0.530595	0.339542
metabat1.68	2.35482	0.0230553	0.176329	0.00284332	0.00327345	0.00173866	0.000660631	0.00366661		0.0890376	0.227395	0.00711743	0.00042894	0.0012286	0.00173099	0.00424645
metabat1.69	2.34936	1.46884	0.0476666	0.00110807	0.000746788	0.00395153	0.00329505	0.000925769		0.236713	0.00637782	0.000450524	0.00239722	0.00102786	0.000690815	0.00311275
metabat1.73	2.3303	0.00250965	0.247801	0.718605	0.137542	1.00332	4.11699	5.40716		0.0106441	0.481665	0.325436	2.07335	1.89872	0.166156	4.30396
metabat1.75	2.31265	0.00161211	0.0223118	0.0297831	0.799004	0.0682479	0.816075	1.07778		0.0038229	0.000540616	0.000915353	0.0030838	0.00238598	0.00522558	1.54044
metabat1.80	2.27362	0.27273	0.0142017	0.0010062	0.000243946	0.000251778	0.000231333	0.000346691		0.438418	0.0149487	0.000392667	0.000895249	0.000528487	0.000129038	0.0012364
metabat1.83	2.25155	0.733026	0.202288	0.00264088	0.00068874	0.00208924	0.0021024	0.000726112		0.684626	0.141051	0.00244041	0.000135944	0.000580299	0.000180207	0.000175068
metabat1.84	2.24624	1.08196	0.187954	0.00053996	0.000645015	0.000714679	0.00154013	0.0121619		1.62037	0.182385	0.000770322	0.00023165	5.19348e-05	3.05686e-05	0.000189336
metabat1.90	2.20155	0.618833	0.0185532	0.00333239	0.0146737	0.00698095	0.00917598	0.0141592		0.600461	0.00640413	0.00153429	0.0216332	0.00810731	0.00413397	0.00791563
metabat1.95	2.15015	0.00950836	0.336993	0.000256821	1.05287e-05	0	0	1.35777e-05		0.0064247	0.0614572	2.56834e-05	2.84708e-05	0	5.80629e-06	6.27162e-05
metabat1.96	2.13464	0.0922014	0.347323	4.61941e-06	0	0	0	0		0.222572	0.000216257	0	0	0	0	0
metabat1.98	2.11328	0.0531565	0.000670261	0.000158648	0.000819502	0.00054176	0.00146877	0.00121569		0.0278032	0.000364072	8.71049e-05	0.00406995	0.000883237	0.000951123	0.00294509
metabat2.100	2.87493	0.0122392	0.000160879	0.000140627	0	1.29859e-05	7.73021e-06	2.03095e-05		0.0271751	8.0286e-05	0.000841975	2.12933e-05	2.43467e-05	5.64528e-05	0
metabat2.104	3.64692	0.042843	0.0143152	0.00199275	0.00143394	0.000689289	0.000209222	0.000440284		0.0450757	0.0152531	0.00132244	0.000176251	0.000195127	0.000385118	0.000187725
metabat2.106	1.67043	0.251666	0.0143633	0.000100353	0	0	0	0		0.0238905	0.000736947	1.65296e-05	0	0	0	0
metabat2.112	1.59508	0.0654455	0.038855	0.0010633	0.00146894	0.00056953	0.000413336	0.00089683		0.124017	0.0508035	0.00132136	0.00307027	0.00111167	0.00109575	0.00410348
metabat2.114	2.8765	0.0292936	0.000733606	0.002811	0.0181091	0.0235175	0.000736542	0.000289252		0.060286	0.000575067	0.000339165	0.0367906	0.021608	0.0523269	0.00113593
metabat2.119	3.37513	0.00313337	0.000565273	0.000558027	0.00342078	0.00178088	0.00185685	0.00146614		0.00286504	0.000592691	0.00129531	0.00904158	0.00361885	0.00244685	0.00857778
metabat2.12	1.74038	0.00800877	0.00697608	3.81612	0.133492	0.58771	0.644154	0.186991		0.00276928	0.000663122	0.316984	1.84145	0.695246	0.535409	2.23006
metabat2.120	2.24207	1.57617	0.230038	0.000312264	0.000116117	1.11009e-05	5.9473e-05	0.000139977		1.92154	0.0649858	7.79964e-05	8.19109e-05	7.80471e-05	4.73302e-05	2.77592e-05
metabat2.122	1.05977	0.0902261	0.017239	5.58282e-05	0	4.69707e-05	3.49507e-05	0.000213495		0.235007	0.0284047	0.0224415	0.00167517	0.000352253	5.89018e-05	9.78803e-06
metabat2.126	3.08872	0.173555	0.0628546	0.000909868	0.00118369	0.00100725	0.000383741	0.000465505		0.140246	0.0223128	0.000435055	9.90972e-05	0.000101976	0.000153594	0.000211577
metabat2.132	2.16175	0.0443222	0.0494099	0.00634048	0.0071735	0.00760457	0.0117643	0.0898414		0.0552685	0.0176887	0.000970734	0.000233625	0.000307599	0.000317633	0.228804
metabat2.137	2.19783	0.142703	0.00315662	0.000170491	4.12014e-05	0.000152879	5.72996e-05	2.65664e-05		0.12614	0.00116397	7.95665e-05	0	3.18473e-05	2.84017e-06	4.71967e-06
metabat2.143	2.40898	1.92347	0.434499	0.00196481	6.10839e-05	9.81517e-05	0.000224485	0.000172695		0.352043	0.0376713	0.00023306	3.17649e-05	4.84264e-06	2.59123e-06	9.04257e-05
metabat2.15	1.35697	0.227825	0.0785003	0.000348805	0.000492149	0.000201757	0.000163775	0.000204385		0.0894716	0.0203832	0.000142436	5.63908e-05	4.29847e-05	5.98013e-05	6.87982e-05
metabat2.151	2.38109	0.00937419	0.006835	2.38425	4.29213	2.22663	1.64038	6.71574		0.0693097	0.0201872	0.190344	0.00431921	0.0122533	0.00199502	22.3544
metabat2.154	1.78767	0.176889	0.0877077	0.000606762	0	0	0	0		0.020555	0.00388423	4.11883e-05	2.56829e-05	0	0	0
metabat2.155	1.08771	0.113963	1.03876	0.490879	0.0175349	0.0129398	0.00420894	0.00728709		0.204614	1.30976	0.00429855	0.00112561	0.00164094	0.00188235	0.00260349
metabat2.157	1.99314	0.194573	0.0443077	0.000366106	8.51864e-05	0.000368377	0.000509191	7.68988e-05		0.42255	0.0367779	0.00128836	0.0016739	0.000608711	0.000422801	0.00168101
metabat2.16	1.00066	0.0099598	0.00658649	0.000256212	0.000316729	0.000298471	8.88366e-05	5.10563e-05		0.106483	0.106144	0.000312726	0.000168235	2.33163e-05	1.24762e-05	2.07324e-05
metabat2.161	2.41383	0.173099	0.118559	0.000559663	0	0	0	0		0.0481995	0.00915585	3.05038e-05	0	0	0	0
metabat2.162	2.43964	3.8353	0.00342434	0	4.17573e-05	2.04038e-05	0.000725719	1.79499e-05		4.54647	0.00166357	7.54526e-06	0	0	0	7.65336e-05
metabat2.169	1.85019	0.0477293	0.00309353	0.000261151	0.000110121	0.000134521	3.2031e-05	4.73371e-05		0.0151483	0.00181931	0.000194008	0.000504572	0.000163935	0.000192308	0.000818544
metabat2.17	2.28758	0.46537	0.0302013	0.000668139	0.00829797	0.0025024	0.000317355	0.00140382		0.112025	0.00506179	0.000313825	0.000260914	0.000356973	0.000406581	0.000516932
metabat2.175	2.37451	0.379239	0.640533	3.4858	4.77441	10.2952	3.15567	3.20622		0.168971	1.50199	2.68522	8.6912	10.807	9.51255	2.67276
metabat2.179	2.29835	0.895494	0.68188	0.0101768	0.0134204	0.028854	0.00686852	0.00688779		1.31898	0.739936	0.00888209	0.0265085	0.0317893	0.0227895	0.00789366
metabat2.18	2.28084	0.634148	0.0555371	2.594e-05	0	1.09122e-05	0	0		0.778904	0.0301908	0	0	0	0	0
metabat2.181	2.48529	3.53817	1.01985	0.000115062	0	0	0	0		4.6354	0.557639	3.333e-05	0	0	5.02332e-06	0
metabat2.183	0.991695	0.0855095	0.0118637	2.98301e-05	0	0	0	0		0.151587	0.0190466	3.71238e-05	0	2.3527e-05	0	0
metabat2.187	1.84676	14.1059	3.91614	0.00661567	3.67754e-05	0	0	0		5.99727	1.44916	0.00194867	6.62964e-05	2.52677e-05	0	0
metabat2.191	1.4676	0.116691	0.022218	0.00046361	0.000748133	0.000508767	0.00027762	0.000417741		0.277444	0.0396855	0.000282211	0.000281556	9.53865e-05	0.00015312	0.00031806
metabat2.195	1.7664	5.80676	2.36546	0.0388258	0.0285223	0.0509573	0.0196479	0.0104785		7.49373	1.77244	0.0336913	0.0238435	0.0249378	0.0127007	0.00706451
metabat2.204	2.27574	2.97111	6.7313	15.03	11.6774	1.30303	0.0364774	0.0203588		2.3094	16.2832	9.0778	3.81036	15.2577	35.6613	0.265504
metabat2.206	2.09839	0.239903	0.103539	0.000883452	0.00141868	0.000759102	0.000367149	0.000469552		0.114079	0.0205694	0.00042107	0.000175039	0.000144544	0.000202283	0.000331202
metabat2.21	2.13764	0.370432	0.00267754	2.30647e-05	6.88375e-05	0.000168827	0.000284169	0.000133158		0.939363	0.00197059	0.000404729	0.00193303	0.000725826	0.000478904	0.00189735
metabat2.217	2.10779	0.00269365	0.0118218	8.42086e-05	0.000171845	1.18081e-05	0	0		0.00699074	0.00129582	0.000152831	7.26075e-06	0	5.92298e-06	0
metabat2.223	1.3755	0.275317	0.0403293	2.15067e-05	0	0	0	0		0.129131	0.0162632	1.33826e-05	0	0	0	0
metabat2.228	1.39448	0.0080382	8.29187e-05	0	0	0	0	0		0.00990627	2.75869e-05	6.60021e-06	0	0	0	0
metabat2.232	1.57307	2.14481	0.224797	0.0104245	0.0210543	0.0258292	0.0298894	0.0199135		0.881908	0.176173	0.018951	0.0646287	0.029775	0.0162774	0.0818463
metabat2.233	2.51507	0.00791563	0.00225274	0.00419514	0.024546	0.0425823	0.462749	0.0129949		0.00764073	0.00337267	0.00243722	0.00748454	0.00231918	0.00184655	0.0812044
metabat2.235	2.25048	3.6833	1.81366	0.000898239	0	1.10594e-05	0	0		4.86813	1.55773	0.000756602	2.72017e-05	1.03674e-05	0	0
metabat2.24	0.852926	0.122106	0.181151	0.00330649	0.000716635	0.000641975	0.000373468	0.000308055		0.169735	0.193852	0.00146757	8.97157e-05	0.000150451	5.85487e-05	0.000170264
metabat2.244	2.12606	3.43842e-05	0.00107413	0.0482591	0.000378006	0.154434	0.0680771	3.4329e-06		8.66335e-05	1.80942e-05	0.00079222	0.464273	0.102701	0.0502093	4.87899e-06
metabat2.245	2.24953	0.0582236	0.0339761	0.143739	0.269448	0.258069	0.554886	1.35856		0.0831883	0.0211283	0.150639	0.418809	0.234293	0.866309	1.44676
metabat2.248	1.72203	0.00345273	0.00228299	5.72628e-06	1.97196e-05	0	0	1.27151e-05		0.263977	0.0784343	0.00024586	8.8873e-06	1.35489e-05	3.62492e-06	1.20475e-05
metabat2.249	2.20069	0.200416	0.70745	1.4748	0.00276719	0.000955662	0.00157201	0.00226184		0.193323	0.463524	0.000631521	0.00415864	0.00276181	0.00109772	0.00235205
metabat2.25	1.88933	0.333194	0.74281	0.0757672	0.0233773	0.00618493	0.00325437	0.0459586		2.53855	1.33177	0.100806	0.0140297	0.0290637	0.0727756	0.171155
metabat2.30	2.5686	0.00358599	0.00169936	0.00798125	0.00463592	0.00959767	0.0109334	0.436638		0.00541393	0.00158005	0.0102122	3.91749	2.36476	0.611789	0.140969
metabat2.31	1.50431	2.6276	1.56449	0.0344206	0.000519193	4.13629e-05	4.92448e-05	0		3.61456	1.32767	0.00927541	0.000274687	2.32648e-05	0	0
metabat2.35	2.71949	0.212728	0.745775	0.0241817	0.00869079	0.00148721	2.72401e-06	0		0.308889	1.03063	0.0165802	0.000196966	7.2925e-05	2.29536e-06	0
metabat2.38	2.32033	0.0563632	0.0262121	0.00587315	0.0411093	0.0121692	0.0213874	0.0298255		0.0286827	0.0148136	0.00209041	0.0518158	0.0228004	0.0476924	0.481178
metabat2.43	1.83103	0.104762	0.0345586	0.0385056	1.38497	3.82987	22.1897	4.65461		0.0573546	0.0578923	0.0136472	5.217	7.9044	16.3872	2.02963
metabat2.46	2.50902	0.00460349	0.00268446	0.0330367	0.299751	0.876473	0.616169	0.313605		0.00461261	0.00240719	0.00232204	0.0117235	0.0121911	0.00640884	0.0410535
metabat2.48	3.03544	0.00339572	0.00114279	0.000133191	7.45804e-06	3.27979e-05	3.17262e-05	1.92356e-05		0.000353962	3.16836e-05	6.06428e-06	0	0	0	1.36692e-05
metabat2.56	1.88502	3.31392	0.0595925	3.6618e-05	0	2.64071e-05	0	0		3.61773	0.058183	0.000229484	0	3.09434e-05	0	5.50287e-06
metabat2.6	2.207	0.205463	0.0419658	0.000178719	0.00016925	0.000327042	5.70616e-05	9.59033e-05		0.289719	0.0340944	0.000233538	0.000464604	0.000475725	0.000494966	0.000122202
metabat2.75	1.31718	0.291094	0.0318439	0.000119781	1.7187e-05	0	0	0		0.113709	0.00318343	6.98754e-05	0	0	0	1.57503e-05
metabat2.77	1.21951	0.189245	0.000995564	0	5.56906e-05	2.0409e-05	0	5.98483e-06		0.122791	0.000693989	1.50944e-05	0	0	0	0
metabat2.8	1.8095	0.0237549	0.0705466	0.121327	0.345138	0.0351018	0.0160932	0.00047595		0.0647042	0.10632	0.11533	0.00332387	0.00137321	0.000869323	0.00363443
metabat2.92	2.48192	0.118828	0.0516898	0.00044101	0.000606569	0.000501406	0.000229826	0.000323476		0.30187	0.080421	0.000459838	2.46651e-05	0.000103407	0.000145874	0.000142101
metabat2.96	2.6337	0.000407099	0.0160687	0.00180465	0.0153003	0.0237625	0.0132621	0.00799219		0.0194536	0.000153369	3.9141	0.00516008	0.00134212	0.00018724	0.00930686
metabat2.99	4.7051	0.275299	0.0882432	0.00136015	0.00425092	0.00270837	0.00101709	0.00175751		0.289951	0.0566563	0.00126563	0.000673304	0.000850432	0.000413927	0.0002381
vamb.1192	1.62878	0.0591393	0.0821717	0.104742	3.47474e-05	9.16842e-05	4.09332e-05	0		0.0830972	0.0751067	1.13015e-05	0	1.43245e-05	0	0
vamb.1279	2.96374	0.0894296	0.0194096	0	0	0	9.99806e-06	0		0.121156	5.192e-05	0	0	0	0	0
vamb.1421	2.77571	0.0666755	0.0123826	7.10505e-06	0.000106026	2.69001e-05	8.0065e-06	2.62943e-06		0.00145985	0.000235608	2.65268e-05	5.5136e-06	0	1.12443e-05	1.12112e-05
vamb.1616	2.17151	0.432128	0.0638975	0.000217967	0	0	0	0		0.410699	0.076646	0.000322123	0	0	0	0
vamb.1638	1.97556	0.00138147	0.00269235	0.000848537	0	0	0	0		0.00427319	0.000379716	0	0	0	0	0
vamb.17922	1.26568	0	0	0	0	0	0	0		0	0	0	0	0	0	0
vamb.1821	2.42986	0.00196557	0.000463968	0.0106203	0.0238276	0.0558549	0.674047	0.980391		0.00317104	0.000245395	0.00162119	1.20204	0.318716	0.116474	4.21209
vamb.1885	2.80521	0.215201	0.097803	0.000383154	2.01753e-05	0	0	0		0.621826	0.126892	0.000879306	5.45563e-05	0	0	0
vamb.1943	2.34145	0.0997517	0.0162841	4.21141e-06	0	3.7204e-05	2.84744e-05	3.11711e-06		0.938134	0.00603792	1.57234e-05	3.92171e-05	2.98938e-05	1.33298e-05	0.000141765
vamb.1955	2.59106	0.0266524	0.0451615	0.0120831	0.0415538	0.0153211	0.00878581	0.00177178		0.0319176	0.0133474	0.0155052	0.0425861	0.0321601	0.0555209	0.0048361
vamb.2067	3.85282	0.104951	0.0598052	3.07124e-05	0	0	0	0		0.195247	0.0765479	3.10552e-05	0	0	0	0
vamb.2258	1.05309	0.43011	0.681029	0.00422301	4.29942e-05	0	0	0		0.629181	0.31171	0.0104966	2.90652e-05	0	0	0
vamb.2287	4.20086	0.0262478	0.06125	0.0387826	2.1556e-05	0	8.81715e-06	0		0.212745	0.0709249	0.000131457	0	0	7.42969e-06	2.46926e-06
vamb.2357	2.52883	0.804397	0.226151	7.7987e-05	0	4.92104e-06	0	0		0.332432	0.130248	9.09893e-05	6.05187e-06	4.61312e-06	4.19631e-05	4.1019e-06
vamb.2464	1.94405	0.344322	0.0711509	5.07231e-05	0	0	0	0		0.514053	0.12895	0.000104157	0	0	0	0
vamb.2532	2.06806	0.364432	0.0693723	0	0	0	0	3.52918e-06		0.48437	0.0494247	3.56039e-05	0	1.12819e-05	0	0
vamb.25921	0.893302	0.0831983	0.0104522	0.00165579	0.00402944	0.00253542	0.000771225	0.00125006		0.0338835	0.00960333	0.00117456	0.000291246	0.000274243	0.000321439	0.0005806
vamb.2670	2.18091	0.375227	0.0272647	0	0	0	3.39671e-06	1.00397e-05		0.281867	0.0186093	8.44038e-06	1.40347e-05	0	0	0
vamb.2834	1.67805	0.219084	0.388822	0.665802	0.270709	0.337875	0.144481	0.140139		0.310794	0.615584	0.51674	0.7638	0.701388	0.492529	0.312171
vamb.2845	2.20881	0.0709246	1.17739	0.327952	0.229037	0.08713	0.0222357	0.0385081		0.075438	1.37361	2.75318	0.0976182	0.742306	0.829066	0.21641
vamb.2864	1.05957	0.210911	0.0493529	7.44511e-05	0	0	0	0		0.392832	0.0780953	1.73728e-05	0	0	0	0
vamb.2896	2.40573	0.00325141	0.00731772	8.19777e-05	3.29357e-05	1.03457e-05	0	1.51691e-05		0.0402462	0.0116013	0.00107888	0	0.000111531	4.92998e-05	1.29354e-05
vamb.2939	2.71973	0.249936	0.163522	0.0860984	0.127603	0.0918101	0.0367709	0.0698128		0.663255	0.236667	0.0244705	0.00782728	0.00163852	1.60661e-05	0.000274607
vamb.2958	1.92294	0.0170059	0.0391453	0.059823	0.0860709	0.0498959	0.0213923	0.0225871		0.0384255	0.0346995	0.0972633	0.0763958	0.0551943	0.030751	0.00693713
vamb.3039	1.28977	0.302931	0.00217403	3.05816e-05	8.77615e-06	9.64862e-06	0.000103385	1.69764e-05		0.273737	0.000521965	0	2.37317e-05	2.71347e-05	5.80775e-05	0
vamb.3066	1.80699	0.0349672	0.443336	6.80824	3.0413	0.852759	0.366033	5.58802		0.12179	0.166503	10.7824	1.5694	3.66556	9.01176	18.1755
vamb.3147	1.31581	0.0715577	1.06499	0.0271211	8.60245e-06	0	0	0		0.176842	1.45995	2.79793e-05	0	0	0	0
vamb.3178	2.01531	1.03758	0.00185034	0	1.12332e-05	0	0	0		0.347146	8.58984e-05	0	0	0	3.09739e-06	0
vamb.3222	3.78464	0.00172553	0.00824905	5.21096e-06	0	0	3.91473e-06	1.92847e-05		0.00206836	0.000315103	1.70233e-05	2.83063e-05	3.08241e-06	1.64935e-05	5.48164e-06
vamb.3275	2.01034	0.0625695	0.13679	0.0656541	0.0338562	0.0343002	0.00697923	0.00136144		0.144363	0.159315	0.0614404	0.0668551	0.094454	0.0418376	0.000526304
vamb.3493	1.43542	0.00059416	0	0	0	0	0	0		0.0015398	0	0	0	0	0	0
vamb.3668	1.07771	0.450584	0.0909562	8.23482e-05	0	0	0	0		0.16954	0.0281638	6.83218e-05	0	0	0	0
vamb.3873	1.24156	0.212125	0.0796976	0.000349461	0	0	0	0		0.101547	0.0191486	7.41316e-05	0	0	0	0
vamb.4074	2.90713	0.00440056	0.00395752	0.0377692	0.0153447	0.0963879	1.71378	15.0407		0.00432941	0.00318909	0.00508453	0.0265376	0.0088563	0.00651892	0.0686116
vamb.4162	1.75988	1.58661	0.315783	0.000476265	0	0	0	0		0.691712	0.0761243	0.000115056	0	0	0	0
vamb.4401	2.89716	2.76697	13.5965	3.53828	0.0141433	0.0359354	0.0221458	0.02196		0.868302	7.92889	6.49264	0.025245	0.00319715	0.00478752	0.00858941
vamb.4520	2.15641	0.114685	0.0587014	0.000434415	4.19928e-05	0	0	0		0.192225	0.0593165	0.000256089	0	1.08197e-05	0	0
vamb.5198	1.16197	0	0	0	0	0	0	0		0	0	0	0	0	0	0
vamb.5313	0.804568	0.335515	0.034312	2.4512e-05	0	0	0	0		0.202258	0.0338043	1.14395e-05	0	0	0	0
vamb.563	3.61049	0.000506184	0.000408328	0.0434418	0.0140044	0.00873065	0.00139726	0.00619384		0.000399615	0.00189124	25.1087	30.7763	28.2467	0.343695	0.00498757
vamb.586	1.26381	0.106181	0.0199911	9.36297e-05	0	0	0	0		0.312735	0.0303937	0.000116523	0	0	0	0
vamb.6590	2.85743	1.45362	0.630985	0.00106289	7.92265e-06	3.91962e-05	5.18503e-05	5.10848e-06		1.49565	0.459221	0.000727953	1.60678e-05	6.12393e-05	0.000401958	1.45208e-05
vamb.721	2.49801	0.00723808	0.0126251	0.767313	1.36803	1.10211	1.4266	0.105586		0.00430115	0.0129822	0.65712	0.290031	0.10403	0.145077	3.52702
vamb.741	1.70737	0.00677922	0.00147298	0	0	0	0	0		0.0108957	0.342083	2.15627e-05	0	0	0	0
vamb.882	0.540365	0.0840566	0	0	0	0	0	5.40269e-05		0.307738	0.000177979	3.40654e-05	5.66438e-05	2.15887e-05	0	0.000134374
vamb.956	3.13837	0.183885	0.0590141	8.16924e-05	0	0	0	0		0.237319	0.0302215	0.000114375	0	0	0	0

## Sheet: S7
S7 - Concatenated tabular file containing the results of instrain filtered for the set of MAGs investigated
	bowtie v2.4.5		InStrain v1.6.3
	%alignment rate		%reads removed		read pairs remain		size (Gbp)			post-filtering	1) the position across the scaffold must be within the interval [150; length_scaffold - 150]
	F2	P2	F2	P2	F2	P2	F2	P2			2) position_coverage must be within [-100;+100] of the average scaffold coverage
0	62.64	56.84	14.2	14.1	4293264	3405870	1254	1000			3) the ration #reads_reference / #reads_variant >= 0.15
2	65.1	61.46	10.8	13	4351738	6401879	1271	1841
5	80.27	80.44	8.7	9.9	12801906	15315547	3733	4365
8	74.75	68.56	11.2	22.8	10733418	8869728	3123	2578		investigated SNVs	1) all SNVs present in 3 or more generations
9	73.22	77.75	14.9	13.7	9874678	11171123	2881	3251			2) SNVs present only at generations 5, 12 and 15 with f>=0.5
12	73.15	75.98	16.1	15.5	15045887	17440066	4358	5076			3) SNVs present in two generations as 5_8, 8_9, 9_12, 12_15
15	77.41	62.05	11.1	30.2	16979180	10764186	4943	3128

## Sheet: S8
S8 - Presence/absence of genes involved in the conventional and alternative WL pathway (1: present, 0: absent)
KEGG_ko	gene	protein	Massilibacterium sp. co174	Bacteroidales sp. mb204	Firmicutes_G sp. mb31	Natronincolaceae sp. ma112	Clostridium_G cochlearium ma73	Keratinibaculum sp. mb43	Massilibacterium sp. mb96	Xylanivirga thermophila mb30	Petrimonas mucosa ma47	Saccharofermentanales sp. mb187	Fermentimonas massiliensis vb4401	Tepidanaerobacteraceae sp. ma135	Keratinibaculum sp. ma44	Anaerosalibacter_A sp. vb721	Firmicutes_H sp. mb151	Tissierella praeacuta ma27	Dethiobacteria sp. mb56	Firmicutes_G sp. mb175	Acetomicrobium sp. ma133	Clostridium_J sp. vb563	Schnuerera ultunensis ma24	Gleimia sp. co59	Tissierellaceae sp. co169	Aminobacterium colombiense co9	Thiopseudomonas sp. mb181	Tissierella sp. ma13	Methanomassiliicoccaceae sp. ma118	Cloacimonadaceae sp. mb235	Miniphocibacter sp. mb162	Methanoculleus bourgensis vb3066	Sporanaerobacter sp. mb12	Tepidanaerobacteraceae sp. vb1821	Firmicutes_G sp. ma48	Limnochordia sp. mb195
K00925	ackA	AckA	1	1	0	1	1	1	1	1	1	1	1	1	1	1	1	1	0	1	1	1	1	1	0	1	1	1	0	1	1	0	1	1	1	1
K00625	pta	Pta	1	0	0	0	1	0	1	1	1	1	1	1	0	0	0	0	0	0	0	1	0	0	0	0	0	0	0	1	1	0	0	1	0	0
K13788	pta	Pta	0	0	0	0	0	0	0	0	1	0	1	0	0	0	0	1	0	0	0	0	0	1	0	0	1	0	0	1	0	0	0	0	0	0
K15024	pta	Pta	0	0	0	1	1	1	0	0	0	0	0	0	1	1	1	0	0	1	0	0	1	0	1	0	0	1	0	0	1	0	1	0	1	1
K00297	metF	MTHFR	1	0	0	1	0	0	1	1	1	0	1	1	1	0	0	0	1	0	1	0	0	0	0	0	1	0	1	0	1	0	0	1	1	0
K01491	folD	FolD	1	1	1	1	1	1	1	1	1	1	1	1	1	1	1	0	1	1	0	1	1	1	1	1	1	1	1	1	1	1	1	1	1	0
K01938	fhs	FTHFS	1	1	1	1	1	1	1	1	1	1	1	1	1	1	1	1	1	1	1	1	1	0	1	1	0	1	1	1	1	0	1	1	1	0
K00122	fdh	Fdh	0	0	0	0	0	0	0	0	0	0	0	0	0	0	0	0	0	0	0	0	0	0	0	0	0	0	0	0	0	0	0	0	0	0
K00123	fdhF	Fdh	0	1	0	1	1	1	0	0	1	0	1	0	1	1	0	1	1	0	1	1	1	0	1	1	0	1	0	1	0	1	1	0	0	0
K00126	fdsD	Fdh	0	0	0	0	0	0	0	0	0	0	0	0	0	0	0	0	0	0	0	0	0	0	0	0	0	0	0	0	0	0	0	0	0	0
K22515	fdwB	Fdh	0	0	0	0	0	0	0	0	0	0	0	0	0	0	0	0	0	0	0	0	0	0	0	0	0	0	0	0	0	0	0	0	0	0
K01907	acsA	CODH	0	0	0	0	0	0	0	0	0	1	0	0	0	0	0	0	0	0	0	0	0	0	0	0	0	0	0	0	0	0	0	0	0	0
K00194	acsD	ACS	0	0	0	0	0	0	0	0	0	0	0	0	0	0	0	0	1	0	0	0	0	0	0	0	0	0	1	0	0	1	0	1	0	0
K00197	acsC	ACS	0	0	0	0	0	0	0	0	0	0	0	0	0	0	0	0	1	0	0	0	0	0	0	0	0	0	1	0	0	1	0	1	0	0
K14138	acsB	ACS	0	0	0	0	0	0	0	0	0	0	0	0	0	0	0	0	1	0	0	0	0	0	0	0	0	0	0	0	0	0	0	1	0	0
K15023	acsE	ACS	0	0	0	0	0	0	0	0	0	0	0	0	0	0	0	0	1	0	0	0	0	0	0	0	0	0	1	0	0	0	0	1	0	0
K10670	grdA	Grd	0	0	0	1	0	1	0	0	0	1	0	0	1	1	1	1	0	0	1	1	1	0	1	1	0	1	0	0	1	0	0	0	1	0
K10671	grdE	Grd	0	0	0	1	0	1	0	0	0	1	0	0	1	1	1	1	0	0	1	1	1	0	1	1	0	1	0	0	1	0	1	0	1	0
K10672	grdB	Grd	0	0	0	1	0	1	0	0	0	1	0	0	1	1	1	1	0	0	1	1	1	0	1	1	0	1	0	0	1	0	1	0	1	0
K21576	grdD	Grd	0	0	0	1	0	1	0	0	0	1	0	0	1	1	1	1	0	0	1	1	1	0	1	1	0	1	0	0	1	0	1	0	1	0
K21577	grdC	Grd	0	0	0	1	0	1	0	0	0	1	0	0	1	1	1	1	0	0	1	1	1	0	1	1	0	1	0	0	1	0	1	0	1	0
K21578	grdI	Grd	0	0	0	0	0	1	0	0	0	0	0	0	1	1	0	1	0	0	0	1	1	0	0	0	0	1	0	0	1	0	0	0	0	0
K21579	grdH	Grd	0	0	0	0	0	1	0	0	0	0	0	0	1	1	0	1	0	0	0	1	1	0	0	0	0	1	0	0	1	0	0	0	0	0
K21583	grdG	Grd	0	0	0	0	0	0	0	0	0	0	0	0	0	0	0	0	0	0	0	0	0	0	0	0	0	0	0	0	0	0	0	0	0	0
K21584	grdF	Grd	0	0	0	0	0	0	0	0	0	0	0	0	0	0	0	0	0	0	0	0	0	0	0	0	0	0	0	0	0	0	0	0	0	0
K00281	gcvP	GLDC	0	1	0	0	0	0	0	0	1	0	1	0	0	0	0	0	0	0	0	0	0	0	0	0	0	0	0	1	1	0	0	0	0	0
K00282	gcvPA	GLDC	0	0	1	1	0	1	1	1	0	1	0	0	1	1	1	1	1	1	1	1	1	0	1	1	0	1	1	1	1	0	1	0	1	1
K00283	gcvPB	GLDC	0	1	1	1	0	1	1	1	1	1	1	0	1	1	1	1	1	1	1	1	1	0	1	1	0	1	1	1	1	0	1	0	1	1
K00605	gcvT	GcvT	0	1	1	1	0	1	1	1	1	1	1	0	1	1	1	1	1	1	1	1	1	0	1	1	1	1	1	1	1	0	0	0	1	1
K02437	gcvH	GcvH	1	1	1	1	0	1	1	1	1	1	1	0	1	1	1	1	1	1	1	1	1	0	1	1	1	1	1	1	1	0	0	1	1	1
K00382	lpd	Lpd	1	1	0	1	1	1	1	1	1	1	1	0	1	1	1	1	1	1	1	1	1	1	1	1	1	1	1	1	1	1	1	1	1	1
K00600	glyA	GlyA	1	1	1	1	0	1	1	1	1	1	1	1	1	1	1	1	1	1	1	1	1	1	0	1	1	1	1	1	1	1	0	1	1	1
K00169	porA	Por	0	0	1	0	1	0	0	1	0	0	0	1	1	0	0	0	0	1	1	1	0	1	0	1	0	1	1	0	1	1	0	1	1	0
K00170	porB	Por	0	0	1	0	1	0	0	1	0	0	0	1	1	0	0	0	0	1	1	1	0	1	0	1	0	1	1	0	1	1	0	1	1	0
K00171	porD	Por	0	0	1	0	1	0	0	1	0	0	0	1	0	0	0	0	0	1	1	1	0	0	0	1	0	1	1	0	0	1	0	1	1	0
K00172	porC	Por	0	0	1	0	1	0	0	1	0	0	0	1	0	0	0	0	0	1	0	1	0	1	0	1	0	0	1	0	0	1	0	1	1	0
K00189	porG	Por	0	0	0	0	0	0	0	0	0	0	0	0	0	0	0	0	0	0	0	0	0	0	0	0	0	0	1	0	0	0	0	0	0	0
K03737	por	Por	1	1	0	1	1	1	0	1	1	1	1	0	1	1	1	1	1	0	1	1	1	0	1	1	1	1	0	1	1	0	1	1	0	1
K01752	sdaA	Sda	0	0	1	0	1	1	0	1	1	1	1	0	1	1	1	1	0	1	0	1	1	0	1	1	0	1	0	0	1	0	1	1	1	1
K00161	pdhA	Pdh	1	0	0	0	0	0	1	0	1	0	1	0	1	0	0	0	0	0	0	0	1	0	1	0	0	1	1	0	0	0	1	0	0	1
K00162	pdhB	Pdh	1	0	0	0	0	0	1	0	1	0	1	0	1	0	0	0	0	0	0	0	1	0	1	0	0	1	1	0	0	0	1	0	0	1
K00163	aceE	Pdh	0	0	0	0	0	0	0	0	0	0	0	0	0	0	0	0	0	0	0	0	0	1	0	0	1	0	0	0	0	0	0	0	0	0
K04069	pflA	PflA	0	1	1	1	1	1	0	1	0	1	1	1	1	1	1	1	1	0	1	1	1	1	1	1	1	1	1	1	1	1	1	1	1	0
K04070	pflA	PflA	0	1	1	1	1	0	0	1	0	0	0	0	0	0	1	0	1	0	1	1	1	0	0	1	0	0	1	1	0	1	0	1	1	1
K03612	rnfG	Rnf	0	1	1	1	1	1	0	1	1	1	1	1	1	1	1	1	0	1	0	1	1	0	1	1	1	1	0	1	1	0	1	1	1	1
K03613	rnfE	Rnf	0	1	1	1	0	1	0	1	1	0	1	1	1	1	1	1	1	1	0	1	1	0	1	1	1	1	0	1	1	0	1	1	1	1
K03614	rnfD	Rnf	0	1	1	1	1	1	0	1	1	1	1	1	1	1	1	1	1	1	0	1	1	0	1	1	1	1	0	1	1	0	1	1	1	1
K03615	rnfC	Rnf	0	1	1	1	1	1	0	1	1	1	1	1	1	1	1	1	1	1	0	1	1	0	1	1	1	1	0	1	1	0	1	1	1	1
K03616	rnfB	Rnf	0	1	1	1	1	1	0	1	1	0	1	1	1	1	1	1	1	1	0	1	1	0	1	1	1	1	1	1	1	0	1	1	1	1
K03617	rnfA	Rnf	0	1	1	1	1	1	0	1	1	1	1	1	1	1	1	1	1	1	1	1	1	0	1	1	1	1	0	1	1	0	1	1	1	1
K01895	ACSS	ACSS	1	0	0	1	0	0	1	1	1	0	1	0	0	0	0	0	0	0	0	0	0	0	0	0	1	0	1	0	0	1	0	0	0	0
K05299	fdhA	Fdh	0	0	0	1	0	1	0	1	0	1	0	0	1	0	0	1	1	0	0	0	1	0	1	0	0	1	0	0	1	0	0	0	0	0
K15022	fdhB	Fdh	0	0	0	0	0	0	0	0	0	0	0	0	1	0	0	0	1	0	0	0	1	0	0	0	0	0	0	0	0	0	0	0	0	0
K22338	hylA	Fdh	0	0	0	1	0	1	0	0	0	1	0	0	1	0	0	1	0	0	0	0	1	0	1	0	0	1	0	0	1	0	0	0	0	0
K22339	hylB	Fdh	0	0	1	1	0	1	0	1	0	1	0	1	1	1	1	1	1	0	0	0	1	0	1	0	0	1	0	0	1	0	0	1	0	0
K22340	hylC	Fdh	0	0	1	0	0	1	0	1	0	1	0	1	1	1	1	1	0	0	0	0	1	0	1	0	0	1	0	1	1	0	0	1	1	0
K22341	fdhF2	Fdh	0	0	0	1	0	1	0	0	0	1	0	0	1	0	0	1	0	0	0	0	1	0	1	0	0	1	0	0	1	0	0	0	0	0
		TOTAL	12	19	22	31	20	32	14	29	24	28	25	19	38	29	27	31	25	21	22	32	36	10	30	29	18	37	23	23	36	13	23	28	30	19
		%	0.210526	0.333333	0.385965	0.54386	0.350877	0.561404	0.245614	0.508772	0.421053	0.491228	0.438596	0.333333	0.666667	0.508772	0.473684	0.54386	0.438596	0.368421	0.385965	0.561404	0.631579	0.175439	0.526316	0.508772	0.315789	0.649123	0.403509	0.403509	0.631579	0.22807	0.403509	0.491228	0.526316	0.333333

[truncated: 6 more sheets: S9, S10, S11, S12, S13, S14]
